# Supplementary material for: Factors Related to Underweight Prevalence among 33,776 Children Below 60 Months Old Living in Northern Geopolitical Zones, Nigeria (2008–2018)
Source: Nutrients. 2022 May 13;14(10):2042. doi: 10.3390/nu14102042 (PMC9142964; doi:10.3390/nu14102042)
Supplement: Supplementary file 1 [file nutrients-14-02042-s001.zip]

Archive with 4 entries (4 files):
- Table S1-UnderW.xlsx
- Table S2-nutr-underW-new.xlsx
- Table S3-nutr-underW.xlsx
- Table S4-underweight.xlsx
