# Supplementary material for: Factors Related to Underweight Prevalence among 33,776 Children Below 60 Months Old Living in Northern Geopolitical Zones, Nigeria (2008–2018)
Source: Nutrients. 2022 May 13;14(10):2042. doi: 10.3390/nu14102042 (PMC9142964; doi:10.3390/nu14102042)
Supplement: Supplementary file 1 [file nutrients-14-02042-s001.zip › Table S1-UnderW.xlsx]

## Sheet: Sheet1
Table S1: Likely confounding factors and its underweight prevalence among children aged 0―59 months by survey year in the NGZs, Nigeria (2008―2018)
	Weighted	2008 NDHS	Weighted	2013 NDHS	Weighted	2018 NDHS
Variable	N (n)	PR(95% CI)	N (n)	PR(95% CI)	N (n)	PR(95% CI)
Community level factor
Residence type
Urban	2534 (608)	24.0 (21.0 ― 27.3)	3945 (1422)	36.1 (31.4 ― 41.0)	1878 (376)	20.0 (17.6 ―22.8)
Rural	8347 (2808)	33.7 (31.8 ― 35.5)	12209 (4548)	37.3 (35.3 ― 39.3)	4863 (1550)	31.9 (29.9 ― 33.9)
Geopolitical zones (North)
North Central	2562 (499)	19.5 (17.3 ― 21.9)	3562 (666)	18.7 (16.3 ― 21.4)	1603 (237)	14.8 (12.8 ― 17.0)
North East	2995 (1040)	34.7 (31.7 ― 37.9)	4086 (1268)	31.0 (28.4 ― 33.8)	1770 (519)	29.3 (26.5 ― 32.3)
North West	5324 (1878)	35.3 (32.8 ― 37.8)	8506 (4036)	47.5 (44.8 ― 50.1)	3368 (1171)	34.8 (32.0 ― 37.6)
Northcentral
Benue	649 (81)	12.5 (10.1 ― 15.3)	784 (90)	11.5 (8.1 ― 15.9)	370 (45)	12.0 (9.0 ― 16.0)
Kogi	293 (47)	16.0 (12.4 ― 20.5)	332 (48)	14.5 (10.2 ― 20.3)	145 (16)	10.7 (6.9 ― 16.1)
Kwara	308 (84)	27.3 (21.6 ― 33.8)	344 (48)	14.0 (11.0 ― 17.8)	173 (28)	16.3 (9.1 ― 27.7)
Nasarawa	229 (36)	15.7 (12.5 ― 19.4)	368 (80)	21.7 (18.2 ― 25.6)	179 (37)	20.8 (15.2 ― 27.7)
Niger	489 (156)	31.9 (26.1 ― 38.4)	1145 (301)	26.3 (21.6 ― 31.6)	462 (67)	14.5 (11.1 ― 18.8)
Plateau	394 (74)	18.7 (14.8 ― 23.4)	408 (77)	19.0 (15.2 ― 23.4)	196 (35)	17.8 (13.6 ― 22.9)
Northeast states
Adamawa	500 (155)	30.9 (27.0 ― 35.1)	588 (139)	23.6 (20.3 ― 27.3)	241 (43)	17.7 (12.8 ― 23.8)
Bauchi	731 (378)	51.7 (45.0 ― 58.3)	1017 (411)	40.4 (36.0 ― 45.0)	415 (135)	32.4 (27.5 ― 37.7)
Borno	691 (195)	28.3 (23.0 ― 34.2)	716 (170)	23.8 (17.2 ― 32.0)	387 (108)	27.9 (21.9 ― 34.8)
Gombe	305 (87)	28.4 (24.3 ― 33.0)	463 (149)	32.2 (27.1 ― 37.7)	203 (62)	30.3 (25.1 ― 36.0)
Taraba	372 (66)	17.9 (14.6 ― 21.7)	625 (151)	24.2 (19.7 ― 29.3)	203 (41)	20.1 (16.0 ― 25.0)
Yobe	396 (159)	40.2 (35.5 ― 45.1)	678 (248)	36.6 (31.3 ― 42.2)	320 (131)	41.0 (33.0 ― 49.5)
Northwest states
Jigawa	651 (331)	50.9 (45.3 ― 56.4)	1079 (477)	44.2 (40.7 ― 47.9)	388 (165)	42.7 (35.8 ― 49.7)
Zamfara	420 (78)	18.6 (14.1 ― 24.2)	1247 (466)	37.4 (33.2 ― 41.8)	368 (120)	32.5 (26.8 ― 38.9)
Katsina	869 (331)	38.1 (33.2 ― 43.2)	1280 (582)	45.5 (39.3 ― 51.8)	689 (269)	39.1 (31.7 ― 47.0)
Sokoto	704 (325)	46.1 (40.6 ― 51.7)	875 (327)	37.3 (33.8 ― 41.1)	251 (107)	42.6 (34.7 ― 51.0)
Kano	1498 (466)	31.1 (27.1 ― 35.3)	2214 (1283)	57.9 (53.2 ― 62.6)	723 (224)	30.9 (26.5 ― 35.8)
Kaduna	908 (200)	22.0 (17.5 ― 27.2)	994 (574)	57.7 (46.8 ― 67.9)	648 (146)	22.5 (17.1 ― 28.9)
Kebbi	274 (148)	54.0 (45.2 ― 62.6)	817 (327)	40.0 (34.5 ― 45.8)	303 (141)	46.5 (39.8 ― 53.4)
Socioeconomic factor
Household wealth index
Rich	785 (126)	16.0 (13.0 ― 19.6)	1276 (366)	28.7 (22.9 ― 35.4)	529 (79)	14.8 (11.1 ― 19.6)
Middle	3520 (953)	27.1 (24.9 ― 29.4)	5176 (1661)	32.1 (29.1 ― 35.2)	2401 (494)	20.6 (18.5 ― 22.8)
Poor	6576 (2338)	35.6 (33.6 ― 37.6)	9701 (3942)	40.6 (38.7 ― 42.7)	3812 (1354)	35.5 (33.5 ― 37.6)
Mother's education
Secondary or higher	1554 (267)	17.2 (14.9 ― 19.7)	2813 (730)	25.9 (22.2 ― 30.1)	1597 (235)	14.7 (12.8 ― 16.8)
Primary	2111 (526)	24.9 (22.8 ― 27.2)	2637 (848)	32.2 (29.4 ― 35.0)	940 (213)	22.7 (19.4 ― 26.2)
No education	7216 (2624)	36.4 (34.5 ― 38.3)	10704 (4392)	41.0 (39.0 ― 43.1)	4205 (1479)	35.2 (33.2 ― 37.2)
Mother's working status
Not working	4540 (1504)	33.1 (31.2 ― 35.2)	5778 (2114)	36.6 (34.4 ― 38.8)	2634 (836)	31.7 (29.4 ― 34.2)
Working	6087 (1818)	29.9 (28.0 ― 31.8)	9537 (3533)	37.1 (34.9 ― 39.2)	3940 (1042)	26.5 (24.5 ― 28.5)
Father's education
Secondary or higher	3022 (675)	22.3 (20.4 ― 24.5)	5090 (1432)	28.1 (25.6 ― 30.8)	2568 (509)	19.8 (17.8 ― 22.0)
Primary	1982 (618)	31.2 (28.5 ― 34.0)	2520 (950)	37.7 (34.5 ― 41.0)	813 (238)	29.3 (25.3 ― 33.7)
No education	5598 (2047)	36.6 (34.6 ― 38.6)	8303 (3514)	42.3 (40.2 ― 44.5)	3048 (1097)	36.0 (33.9 ― 38.2)
Number of women in household
One woman	6146 (1906)	31.0 (29.2 ― 32.9)	8973 (3186)	35.5 (33.6 ― 37.5)	3754 (984)	26.2 (24.3 ― 28.2)
At least 2 women	4732 (1511)	31.9 (30.0 ― 34.0)	7181 (2784)	38.8 (36.6 ― 41.0)	2988 (942)	31.5 (29.1 ― 34.1)
Indivual level factor (maternal)
Mother's age (yrs)
< 20	687 (231)	33.6 (29.5 ― 38.1)	899 (367)	40.8 (36.5 ― 45.4)	344 (115)	33.5 (27.8 ― 39.7)
20 - 29	5352 (1678)	31.2 (29.6 ― 33.2)	7952 (2828)	35.6 (33.6 ― 37.6)	3277 (903)	27.6 (25.4 ― 29.8)
30 - 39	3610 (1095)	30.3 (28.2 ― 32.5)	5654 (2150)	38.0 (35.8 ― 40.3)	2480 (720)	29.0 (26.5 ― 31.7)
40 - 49	1232 (412)	33.5 (30.6 ― 36.5)	1648 (625)	37.9 (35.0 ― 41.0)	641 (189)	29.5 (25.2 ― 34.3)
Mother's body mass index (kg/m2) (MBMI)
Underweight (MBMI < 18.5)	1589 (709)	44.6 (41.7 ― 47.6)	1589 (750)	47.2 (44.0 ― 50.5)	864 (378)	43.7 (39.6 ― 47.9)
Normal (18.5 ≤ MBMI ≤ 24.9)	7441 (2297)	30.9 (29.2 ― 32.6)	11361 (4257)	37.5 (35.6 ― 39.3)	4517 (1293)	28.6 (26.9 ― 30.5)
Overweight or Obesse (25 ≤ MBMI ≤ 29.9)/(MBMI ≥ 30)	1631 (353)	21.7 (19.2 ― 24.3)	3062 (919)	30.0 (26.6 ― 33.7)	1249 (221)	17.7 (15.1 ― 20.7)
Birth order/ birth interval
First	1747 (529)	30.3 (27.9 ― 32.9)	2686 (980)	36.5 (33.8 ― 39.3)	1079 (269)	24.9 (22.0 ― 28.1)
2nd or 3rd rank, interval ≤ 2 yrs	863 (266)	30.8 (27.8 ― 34.1)	1244 (461)	37.1 (33.7 ― 40.7)	520 (155)	29.4 (24.9 ― 34.4)
2nd or 3rd rank, interval > 2 yrs	2434 (723)	29.7 (27.6 ― 31.9)	3643 (1169)	32.1 (29.7 ― 34.6)	1437 (353)	24.6 (22.1 ― 27.3)
4th or higher rank, interval > 2 yrs	4424 (1364)	30.8 (28.9 ― 32.8)	6484 (2493)	38.4 (36.4 ― 40.5)	2794 (844)	30.2 (27.8 ― 32.6)
4th or higher rank, interval ≤ 2 yrs	1410 (534)	37.9 (34.8 ― 41.1)	2081(858)	41.2 (38.3 ― 44.2)	897 (306)	34.2 (30.4 ― 38.2)
Contraceptive use
Yes	726 (143)	19.7 (16.5 ― 23.4)	1052 (282)	26.9 (22.5 ― 31.7)	754 (122)	16.2 (13.2 ― 19.8)
No	10155 (3274)	32.2 (30.6 ― 33.9)	15101 (5687)	37.7 (35.9 ― 39.5)	5987 (1804)	30.1 (28.4 ― 31.9)
Maternal height (centimeter (CM))
≥ 160	3581 (997)	27.8 (25.8 ― 30.0)	5721 (1896)	33.1 (30.8 ― 35.6)	2360 (537)	22.8 (20.6 ― 25.1)
155-159	3458 (1085)	31.4 (29.3 ― 33.6)	5343 (1993)	37.3 (35.0 ― 39.7)	2278 (648)	28.5 (26.0 ― 31.1)
150-154	2378 (789)	33.2 (30.9 ― 35.6)	3720 (1461)	39.3 (37.0 ― 41.6)	1460 (483)	33.1 (30.1 ― 36.2)
145-149	997 (360)	36.1 (32.7 ― 39.5)	1040 (444)	42.7 (38.9 ― 46.6)	498 (198)	39.7 (34.4 ― 45.1)
< 145	344 (149)	43.2 (37.7 ― 48.8)	244 (143)	58.5 (48.6 ― 67.8)	81 (36)	44.0 (30.8 ― 58.0)
Individual related factor (Child)
Sex of child
Female	5551 (1640)	29.5 (27.8 ― 31.3)	8179 (2894)	35.4 (33.4 ― 37.4)	3329 (904)	27.2 (25.2 ― 29.2)
Male	5329 (1777)	33.4 (31.5 ― 35.3)	7974 (3076)	38.6 (36.7 ― 40.5)	3413 (1023)	30.0 (27.9 ― 32.1)
Mother's perceived baby size
Average or larger	8989 (2718)	30.2 (28.6 ― 31.9)	13404 (4754)	35.5 (33.6 ― 37.4)	5774 (1558)	27.0 (25.3 ― 28.7)
Small or very small	1728 (655)	37.9 (35.1 ― 40.8)	2498 (1125)	45.0 (42.0 ― 48.1)	928 (360)	38.8 (35.1― 42.6)
Child's age (months)
0 to 5	1127 (185)	16.4 (14.2 ― 18.9)	1582 (332)	21.0 (18.4 ― 23.8)	685 (131)	19.2 (15.9 ― 22.9)
6 to 11	1264 (370)	29.3 (26.3 ― 32.4)	1851 (710)	38.4 (35.4 ― 41.4)	758 (181)	23.9 (20.6 ― 27.7)
12 to 17	1269 (450)	35.5 (32.3 ― 38.7)	1967 (789)	40.1 (37.1 ― 43.2)	806 (274)	34.0 (30.1 ― 38.3)
18 to 23	825 (312)	37.9 (34.1 ― 41.8)	1271 (491)	38.6 (35.2 ― 42.2)	592 (199)	33.6 (29.3 ― 38.2)
24 to 29	1275 (475)	37.2 (33.9 ― 40.7)	1657 (647)	39.1 (35.9 ― 42.4)	711 (220)	31.0 (27.4 ― 34.8)
30 to 35	716 (247)	34.6 (30.8 ― 38.6)	1311 (649)	49.5 (45.2 ― 53.8)	576 (210)	36.5 (31.2 ― 41.6)
36 to 41	1477 (443)	30.0 (27.2 ― 33.0)	1935 (706)	36.5 (33.4 ― 39.7)	744 (193)	26.0 (22.5 ― 29.9)
42 to 47	803 (232)	28.9 (25.5 ― 32.7)	1356 (535)	39.4 (35.8 ― 43.2)	577 (186)	32.3 (27.9 ― 37.1)
48 to 53	1365 (456)	33.4 (30.7 ― 36.2)	1769 (583)	33.0 (29.8 ― 36.3)	718 (183)	25.5 (21.9 ― 29.5)
54 to 59	761 (247)	32.4 (28.7 ― 36.4)	1454 (528)	36.3 (33.0 ― 39.8)	575 (147)	25.6 (21.6 ― 30.0)
Health knowledge through (media exposure)
Frequency of listening to radio
At least once a week	2269 (667)	29.4 (26.8 ― 32.1)	4868 (1831)	37.6 (34.2 ― 41.1)	1587 (389)	24.5 (21.6 ― 27.8)
Less than once a week	1477 (495)	33.5 (30.7 ― 36.5)	3734 (1326)	35.5 (32.6 ― 38.5)	1425 (355)	24.9 (22.4 ― 27.6)
Never	4577 (1567)	34.2 (32.2 ― 36.4)	7485 (2785)	37.2 (35.4 ― 39.1)	3730 (1183)	31.7 (29.6 ― 33.9)
Frequency of reading newspaper or magazine
At least once a week	229 (34)	14.9 (10.2 ― 21.3)	571 (183)	32.1 (25.7 ― 39.3)	101 (11)	11.1 (5.9 ― 19.9)
Less than once a week	302 (54)	17.8 (13.3 ― 23.4)	691 (214)	31.0 (25.4 ― 37.2)	302 (48)	15.8 (11.0 ― 22.1)
Never	10125 (3269)	32.3 (30.7 ― 34.0)	14773 (5529)	37.4 (35.6 ― 39.3)	6339 (1868)	29.5 (27.8 ― 31.2)
Frequency of watching television
At least once a week	739 (179)	24.2 (20.6 ― 28.2)	3017 (936)	31.0 (26.6 ― 35.8)	1164 (164)	14.1 (11.7 ― 17.0)
Less than once a week	803 (228)	28.4 (24.3 ― 32.8)	2144 (748)	34.9 (30.9 ― 39.1)	890 (182)	20.4 (17.5 ― 23.7)
Never	8061 (2758)	34.2 (32.4 ― 36.1)	10908 (4260)	39.1 (37.2 ― 40.9)	4688 (1581)	33.7 (31.8 ― 35.7)
Influence over household decision making
Woman has earning autonomy
By husband/partner alone or someone else	8647 (2843)	32.9 (31.1 ― 34.7)	13184 (5064)	38.4 (36.6 ― 40.3)	5702 (1718)	30.1 (28.3 ― 32.0)
woman alone or joint decision	2234 (573)	25.7 (23.6 ― 27.9)	2970 (2970)	30.5 (27.4 ― 33.8)	1040 (209)	20.1 (17.5 ― 23.0)
Woman has healthcare autonomy
By husband/partner alone or someone else	7950 (2695)	33.9 (32.1 ― 35.7)	12599 (4849)	38.5 (36.6 ― 40.4)	5107 (1579)	30.9 (29.0 ― 32.9)
woman alone or joint decision	2930 (722)	24.6 (22.7 ― 26.6)	3555 (1121)	31.5 (28.6 ― 34.6)	1635 (348)	21.3 (19.1 ― 23.7)
Woman has movement autonomy
By husband/partner alone or someone else	6022 (2111)	35.1 (33.1 ― 37.1)	10914 (4270)	39.1 (37.0 ― 41.3)	3505 (1086)	31.0 (28.8 ― 33.2)
woman alone or joint decision	4859 (1305)	26.9 (25.1 ― 28.7)	5240 (1700)	32.5 (30.0 ― 35.0)	3236 (841)	26.0 (26.9 ― 30.3)
Health service related factor
Place of birth
Health facility	2038 (373)	18.3 (16.2 ― 20.6)	3528 (928)	26.3 (23.6 ― 29.2)	1842 (315)	17.1 (15.1 ― 19.3)
Home	8787 (3036)	34.6 (32.8 ― 36.3)	12522 (5013)	40.0 (38.1 ― 42.0)	4899 (1612)	32.9 (31.0 ― 34.9)
Mode of delivery
Non-caesarean	10788 (3402)	31.5 (29.9 ― 33.2)	15901 (5910)	37.2 (35.4 ― 39.0)	6652 (1912)	28.7 (27.1 ― 30.5)
Caesarean	86 (14)	16.2 (10.1 ― 25.1)	157 (38)	23.9 (16.5 ― 33.3)	79 (13)	16.6 (10.0 ― 26.5)
Delivery assistance
Health professional	2200 (419)	19.1 (17.0 ― 21.3)	3625 (957)	26.4 (23.6 ― 29.4)	1960 (334)	17.1 (15.1 ― 19.2)
Non-health professional	8572 (2964)	34.6 (32.9 ― 36.4)	7076 (3098)	43.8 (41.5 ― 46.1)	4559 (1548)	33.9 (32.0 ― 36.0)
Immediate related factor
Dietary diversity score
< 5 foods/inadequate	9397 (2948)	31.4 (29.7 ― 33.1)	14924 (5495)	36.8 (35.1 ― 38.6)	6073 (1707)	28.1 (26.4 ― 29.9)
≥ 5 foods/adequate	1484 (468)	31.6 (28.6 ― 34.7)	1229 (475)	38.7 (34.7 ― 42.8)	668 (220)	32.9 (28.8 ― 37.3)
Initiation of breastfeeding
More than 1 hour after birth	9306 (3004)	32.3 (30.6 ― 34.0)	13999 (5333)	38.1 (36.3 ― 40.0)	5652 (1665)	29.5 (27.7 ― 31.3)
Within 1 hour of birth	1575 (413)	26.2 (23.8 ― 28.8)	2155 (637)	29.6 (26.8 ― 32.5)	1089 (261)	24.0 (21.1 ― 27.2)
Currently breastfeeding
No	580 (160)	27.6 (23.6 ― 32.0)	971 (291)	30.0 (26.1 ― 34.1)	385 (91)	23.5 (19.1 ― 28.6)
Yes	3903 (1157)	29.6 (27.8 ― 31.6)	5701 (2031)	35.6 (33.6 ― 37.7)	2455 (695)	28.3 (26.0 ― 30.7)
Duration of breastfeeding
up to 12 months (yes)	4391 (1288)	32.8 (30.9 ― 34.8)	10570 (3995)	37.8 (35.8 ― 39.9)	2410 (675)	28.0 (25.7 ― 30.4)
more than 12 months (no)	6490 (2129)	29.3 (27.5 ― 31.3)	5584 (1975)	35.4 (33.3 ― 37.5)	4331 (1252)	28.9 (27.0 ― 30.9)
Full vaccination
No	9814 (3211)	32.7 (31.1 ― 34.4)	14169 (5365)	37.9 (36.1 ― 39.7)	6080 (1798)	29.6 (27.8 ― 31.4)
Yes	1067 (206)	19.3 (16.7 ― 22.2)	1984 (605)	30.5 (26.6 ― 34.8)	661 (129)	19.5 (16.1 ― 23.4)
Had diarrhea in the last 2 weeks
No	9298 (2775)	29.8 (28.2 ― 31.5)	14142 (5135)	36.3 (34.5 ― 38.2)	5557 (1465)	26.4 (24.7 ― 28.1)
Yes	1495 (619)	41.4 (38.5 ― 44.4)	1946 (814)	41.9 (38.8 ― 44.9)	1183 (461)	39.0 (35.5 ― 42.5)
Had fever in the last 2 weeks
No	8966 (2673)	29.8 (28.2 ― 31.4)	14076 (5084)	36.1 (34.3 ― 38.0)	4741 (1238)	26.1 (24.4 ― 27.9)
Yes	1819 (723)	39.8 (36.8 ― 42.9)	1987 (858)	43.2 (40.2 ― 46.2)	1999 (688)	34.4 (31.7 ― 37.2)
N, a weighted total of children who had valid date of birth and anthropometric measurement (weight) by each year of survey; n, a weighted number of
children underweight in each of the variable categories; NGZs, northern geopolitical zones; NDHS, Nigeria Demographic and Health Survey; PR,
prevalence; CI, confidence interval; kg/m2, kilogram/square meter; yrs, years.
