# Supplementary material for: Factors Related to Underweight Prevalence among 33,776 Children Below 60 Months Old Living in Northern Geopolitical Zones, Nigeria (2008–2018)
Source: Nutrients. 2022 May 13;14(10):2042. doi: 10.3390/nu14102042 (PMC9142964; doi:10.3390/nu14102042)
Supplement: Supplementary file 1 [file nutrients-14-02042-s001.zip › Table S3-nutr-underW.xlsx]

## Sheet: Sheet1
Table S3. Adjusted ORs (95% CI) for factors associated with underweight in children aged 24-59 months of age in the NGZs, Nigeria (2008 - 2018)
Variable	Model 1	Model 2	Model 3	Model 4	Model 5	Model 6	Model 7
Community level factor
Residence type
Urban	Ref	Ref
Rural	1.90 (1.48―2.45)^	1.28 (0.98―1.68)	―	―	―	―	―
Geopolitical zones (North)
North Central	Ref	Ref	Ref	Ref	Ref	Ref	Ref
North East	2.89 (2.20―3.78)^	2.25 (1.71―2.97)^	2.10 (1.59―2.78)^	1.93 (1.46―2.55)^	2.01 (1.53―2.65)^	1.99 (1.51―2.62)^	1.85 (1.40―2.44)^
North West	3.70 (2.87―4.77)^	2.82 (2.15―3.70)^	2.71 (2.07―3.53)^	2.60 (1.98―3.42)^	2.61 (2.01―3.40)^	2.60 (1.99―3.39)^	2.63 (2.03―3.42)^
Socioeconomic factor
Household wealth index
Rich		Ref	Ref	Ref	Ref	Ref	Ref
Middle	―	1.64 (1.23―2.19)^	1.69 (1.30―2.18)^	1.60 (1.21―2.11)^	1.61 (1.23―2.11)^	1.59 (1.20―2.09)^	1.57 (1.19―2.07)^
Poor	―	1.68 (1.22―2.32)^	1.81 (1.36―2.40)^	1.67 (1.23―2.26)^	1.74 (1.30―2.34)^	1.68 (1.24―2.27)^	1.64 (1.22―2.20)^
Mother's education
Secondary or higher		Ref	Ref	Ref
Primary	―	1.11 (0.80―1.55)	1.02 (0.73―1.42)	0.87 (0.61―1.24)	―	―	―
No education	―	1.55 (1.19―2.02)^	1.46 (1.14―1.87)^	1.24 (0.94―1.63)	―	―	―
Mother's working status						―	―
Not working		Ref				―	―
Working	―	0.85 (0.71―1.01)	―	―	―	―	―
Father's education						―	―
Secondary or higher		Ref				―	―
Primary	―	0.96 (0.71―1.30)	―	―	―	―	―
No education	―	1.29 (1.03―1.62)	―	―	―	―	―
Number of women in household						―	―
One woman		Ref				―	―
At least 2 women	―	1.14 (0.96―1.37)	―	―	―	―	―
Indivual level factor (maternal)						―	―
Mother's age (yrs)						―	―
< 20	―	―	1.76 (0.95―3.27)	―	―	―	―
20 - 29	―	―	1.18 (0.92―1.51)	―	―	―	―
30 - 39	―	―	Ref	―	―	―	―
40 - 49	―	―	0.87 (0.64―1.20)	―	―	―	―
Mother's body mass index (kg/m2) (MBMI)						―	―
Underweight (MBMI < 18.5)	―		Ref	Ref	Ref	Ref	Ref
Normal (18.5 ≤ MBMI ≤ 24.9)	―	―	0.56 (0.44―0.72)	0.55 (0.43―0.71)	0.55 (0.43―0.70)	0.54 (0.42―0.69)	0.56 (0.44―0.71)
Overweight or Obesse (25 ≤ MBMI ≤ 29.9)/(MBMI ≥ 30)	―	―	0.41 (0.30―0.57)	0.41 (0.29―0.58)	0.40 (0.28―0.56)	0.39 (0.28―0.55)	0.41 (0.29―0.57)
Birth order/ birth interval
First	―	―	0.84 (0.61―1.16)	0.93 (0.70―1.24)	0.95 (0.71―1.25)	0.97 (0.73―1.29)	0.95 (0.71―1.27)
2nd or 3rd rank, interval ≤ 2 yrs	―	―	1.30 (0.94―1.80)	1.40 (1.01―1.95)^	1.40 (1.01―1.95)^	1.43 (1.03―1.99)^	1.43 (1.03―1.99)^
2nd or 3rd rank, interval > 2 yrs	―		Ref	Ref	Ref	Ref	Ref
4th or higher rank, interval > 2 yrs	―	―	1.31 (0.99―1.72)	1.15 (0.90―1.48)	1.20 (0.94―1.53)	1.18 (0.93―1.51)	1.17 (0.91―1.49)
4th or higher rank, interval ≤ 2 yrs	―	―	1.58 (1.14―2.21)^	1.41 (1.04―1.91)^	1.48 (1.09―1.99)^	1.48 (1.10―1.99)^	1.46 (1.08―1.98)^
Contraceptive use
Yes		―	Ref	Ref	Ref	Ref	Ref
No		―	1.57 (1.13―2.18)^	1.57 (1.12―2.20)^	1.54 (1.11―2.15)^	1.61 (1.15―2.24)^	1.66 (1.19―2.32)^
Maternal height (centimeter (CM))
≥ 160			Ref	Ref	Ref	Ref	Ref
155-159	―	―	1.43 (1.16―1.77)^	1.44 (1.16―1.78)^	1.44 (1.16―1.79)^	1.42 (1.15―1.76)^	1.41 (1.14―1.75)^
150-154	―	―	1.72 (1.37―2.15)^	1.72 (1.37―2.16)^	1.75 (1.39―2.20)^	1.71 (1.37―2.15)^	1.72 (1.36―2.17)^
145-149	―	―	2.25 (1.60―3.15)^	2.22 (1.57―3.13)^	2.24 (1.60―3.13)^	2.21 (1.57―3.10)^	2.22 (1.58―3.12)^
< 145	―	―	1.52 (1.23―3.49)^	1.79 (1.32―3.85)^	1.84 (1.36―3.94)^	1.88 (1.48―4.14)^	1.81 (1.38―3.99)^
Individual related factor (Child)
Sex of child
Female	―	―	Ref	―	―	―	―
Male	―	―	1.04 (0.89―1.21)	―	―	―	―
Mother's percieved baby size
Average or larger	―	―	Ref	Ref	―	―	―
Small or very small	―	―	1.26 (1.00―1.59)^	1.23 (0.97―1.55)	―	―	―
Health knowledge through (media exposure)
Frequency of listening to radio
At least once a week	―	―	―	Ref	―	―	―
Less than once a week	―	―	―	0.78 (0.58―1.07)	―	―	―
Never	―	―	―	0.91 (0.70―1.17)	―	―	―
Frequency of reading newspaper or magazine
At least once a week	―	―	―	Ref	―	―	―
Less than once a week	―	―	―	2.99 (0.92―9.67)	―	―	―
Never	―	―	―	2.75 (0.96―7.91)	―	―	―
Frequency of watching television
At least once a week	―	―	―	Ref	Ref	Ref	Ref
Less than once a week	―	―	―	1.15 (0.76―1.74)	1.12 (0.78―1.61)	1.12 (0.78―1.62)	1.10 (0.76―1.58)
Never	―	―	―	1.57 (1.09―2.27)^	1.64 (1.20―2.24)^	1.62 (1.18―2.23)^	1.68 (1.22―2.30)^
Influence over household decision making			―	―
Woman has earning autonomy			―	―
By husband/partner alone or someone else	―	―	―	―	Ref	―	―
woman alone or joint decision	―	―			0.75 (0.57―1.00)	―	―
Woman has healthcare autonomy			―	―		―	―
By husband/partner alone or someone else	―	―	―	―	Ref	―	―
woman alone or joint decision	―	―	―	―	0.69 (0.54―0.89)	―	―
Woman has movement autonomy						―	―
By husband/partner alone or someone else	―	―	―	―	Ref	―	―
woman alone or joint decision	―	―	―	―	1.16 (0.93―1.44)	―	―
Health service related factor
Place of birth
Health facility	―	―	―	―	―	Ref	―
Home	―	―	―	―	―	1.30 (0.79―2.14)	―
Mode of delivery	―	―	―	―	―		―
Non-caeserean				―	―	Ref
Caeserean	―	―	―	―	―	1.09 (0.45―2.64)	―
Delivery assistance	―	―	―	―	―		―
Health professional	―	―	―	―	―	Ref	―
Non-health professional				―	―	0.95 (0.59―1.54)
Immediate related factor	―	―	―				―
Full vaccination
No	―	―	―	―	―	―	Ref
Yes	―	―	―	―	―	―	0.85 (0.61―1.18)
Had diarrhea in the last 2 weeks	―	―	―	―	―	―
No							Ref
Yes	―	―	―	―	―	―	1.80 (1.41―2.30)^
Had fever in the last 2 weeks	―	―	―	―	―	―
No	―	―	―	―	―	―	Ref
Yes	―	―	―	―	―	―	1.12 (0.93―1.36)
Notes: ^, significant variable (s) added to the next model; Model 1- Community level factors (residence type & region); Model 2 -significant variable(s) in
Model 1-plus socioeconomic variables (household wealth status, maternal education, maternal work status, paternal education, number of women in the
household); Model 3 – significant variable(s) in Model 2 plus individual level factor (mother’s age, MBMI, contraceptive use, maternal height, perceived baby
size by their mothers, child sex, & birth order/interval); Model 4 – significant variables in Model 3 plus health knowledge via media exposure (listening to
radio, reading newspaper or magazine and watching television); Model 5 – significant variables in Model 4 plus household influence in decision making
(power over earning, autonomy over healthcare and purchasing decision); Model 6 – significant variables in Model 5 plus health service related factor
(delivery assistant, mode of delivery & place of delivery); Model 7 – significant variables in 6 plus immediate or direct factor (vaccination, diarrhea in the last
two weeks and fever in the last two weeks), yrs, years; OR (95%CI): Odds ratio with corresponding 95% confidence interval; Ref, reference category; NGZs, three
northern geopolitical zones in Nigeria (northcentral, northeast and northwest).
