# Supplementary material for: Factors Related to Underweight Prevalence among 33,776 Children Below 60 Months Old Living in Northern Geopolitical Zones, Nigeria (2008–2018)
Source: Nutrients. 2022 May 13;14(10):2042. doi: 10.3390/nu14102042 (PMC9142964; doi:10.3390/nu14102042)
Supplement: Supplementary file 1 [file nutrients-14-02042-s001.zip › Table S4-underweight.xlsx]

## Sheet: Sheet1
Table S4. Adjusted ORs (95% CI) for factors associated with underweight in children aged 0-59 months of age in the NGZs, Nigeria (2008 - 2018)
Variable	Model 1	Model 2	Model 3	Model 4	Model 5	Model 6	Model 7
Community level factor
Residence type
Urban	Ref	Ref	―	―	―	―	―
Rural	1.76 (1.47―2.12)^	1.19 (0.98―1.44)	―	―	―	―	―
Geopolitical zones (North)
North Central	Ref	Ref	Ref	Ref	Ref	Ref	Ref
North East	2.32 (1.89―2.86)^	1.86 (1.51―2.29)^	1.74 (1.42―2.13)^	1.66 (1.35―2.05)^	1.67 (1.36―2.05)^	1.69 (1.38―2.07)^	1.59 (1.30―1.95)^
North West	3.04 (2.50―3.71)^	2.37 (1.92―2.92)^	2.29 (1.86―2.81)^	2.22 (1.80―2.75)^	2.17 (1.77―2.67)^	2.16 (1.76―2.66)^	2.19 (1.78―2.68)^
Socioeconomic factor
Household wealth index
Rich		Ref	Ref	Ref	Ref	Ref	Ref
Middle	―	1.58 (1.26―1.99)^	1.60 (1.29―1.98)^	1.54 (1.23―1.94)^	1.54 (1.23―1.93)^	1.56 (1.26―1.94)^	1.58 (1.27―1.95)^
Poor	―	1.70 (1.31―2.21)^	1.74 (1.38―2.21)^	1.67 (1.30―1.14)^	1.66 (1.30―2.14)^	1.68 (1.32―2.13)^	1.67 (1.33―2.11)^
Mother's education
Secondary or higher		Ref	Ref	Ref	Ref	Ref	Ref
Primary	―	1.22 (0.96―1.55)	1.12 (0.89―1.41)	1.08 (0.83―1.37)	1.04 (0.81―1.33)	1.06 (0.84―1.35)	1.10 (0.87―1.40)
No education	―	1.70 (1.39―2.09)^	1.52 (1.26―1.84)^	1.45 (1.17―1.79)^	1.38 (1.12―1.70)^	1.41 (1.15―1.71)^	1.55 (1.28―1.87)^
Mother's working status						―	―
Not working		Ref				―	―
Working	―	0.92 (0.81―1.05)	―	―	―	―	―
Father's education						―	―
Secondary or higher		Ref				―	―
Primary	―	1.01 (0.79―1.30)	―	―	―	―	―
No education	―	1.09 (0.80―1.48)	―	―	―	―	―
Number of women in household						―	―
One woman		Ref				―	―
At least 2 women	―	1.12 (0.98―1.29)	―	―	―	―	―
Indivual level factor (maternal)						―	―
Mother's age ( years)						―	―
< 20	―	―	1.14 (0.78―1.67)	―	―	―	―
20 - 29	―	―	0.96 (0.80―1.16)	―	―	―	―
30 - 39	―	―	Ref	―	―	―	―
40 - 49	―	―	0.96 (0.74―1.25)	―	―	―	―
Mother's body mass index (kg/m2) (MBMI)						―	―
Underweight (MBMI < 18.5)	―		Ref	Ref	Ref	Ref	Ref
Normal (18.5 ≤ MBMI ≤ 24.9)	―	―	0.56 (0.47―0.67)	0.55 (0.46―0.67)	0.56 (0.47―0.67)	0.56 (0.47―0.68)	0.57 (0.48―0.68)
Overweight or Obesse (25 ≤ MBMI ≤ 29.9)/(MBMI ≥ 30)	―	―	0.40 (0.31―0.52)	0.41 (0.31―0.53)	0.41 (0.31―0.53)	0.41 (0.32―0.53)	0.41 (0.32―0.53)
Birth order/ birth interval
First	―	―	0.99 (0.79―1.24)	1.04 (0.84―1.29)	1.05 (0.85―1.30)	1.06 (0.86―1.32)	1.04 (0.84―1.28)
2nd or 3rd rank, interval ≤ 2 yrs	―	―	1.32 (1.00―1.73)^	1.36 (1.03―1.79)^	1.34 (1.02―1.76)^	1.31 (1.00―1.73)^	1.27 (0.97―1.67)
2nd or 3rd rank, interval > 2 yrs	―		Ref	Ref	Ref	Ref	Ref
4th or higher rank, interval > 2 yrs	―	―	1.18 (0.97―1.43)	1.19 (1.01―1.41)^	1.20 (1.02―1.43)^	1.19 (1.01―1.41)	1.18 (0.99―1.40)
4th or higher rank, interval ≤ 2 yrs	―	―	1.43 (1.11―1.85)^	1.43 (1.14―1.80)^	1.44 (1.15―1.81)^	1.44 (1.15―1.80)^	1.38 (1.10―1.73)^
Contraceptive use
Yes		―	Ref	Ref	Ref	―	―
No		―	1.31 (1.00―1.71)	1.31 (1.00―1.72)	1.27 (0.97―1.67)	―	―
Maternal height (centimeter (CM))
≥ 160			Ref	Ref	Ref	Ref	Ref
155-159	―	―	1.34 (1.14―1.58)^	1.33 (1.13―1.57)^	1.32 (1.12―1.56)^	1.33 (1.13―1.57)^	1.35 (1.14―1.59)^
150-154	―	―	1.57 (1.33―1.85)^	1.56 (1.32―1.85)^	1.57 (1.32―1.85)^	1.57 (1.3―1.85)^	1.60 (1.35―1.89)^
145-149	―	―	1.90 (1.47―2.46)^	1.88 (1.45―2.44)^	1.88 (1.46―2.44)^	1.89 (1.46―2.45)^	1.92 (1.48―2.49)^
< 145	―	―	2.23 (1.28―3.88)^	2.39 (1.39―4.09)^	2.46 (1.43―4.25)^	2.31 (1.33―4.00)^	2.18 (1.24―3.82)^
Sex of child
Female	―	―	Ref	Ref	Ref	Ref	Ref
Male	―	―	1.18 (1.05―1.34)^	1.17 (1.03―1.32)^	1.16 (1.02―1.31)^	1.18 (1.04―1.33)^	1.18 (1.04―1.34)^
Mother's percieved baby size
Average or larger	―	―	Ref	Ref	Ref	Ref	Ref
Small or very small	―	―	1.51 (1.27―1.81)^	1.49 (1.24―1.78)^	1.50 (1.25―1.80)^	1.52 (1.27―1.81)^	1.54 (1.30―1.84)^
Health knowledge through (media exposure)
Frequency of listening to radio
At least once a week	―	―	―	Ref	―	―	―
Less than once a week	―	―	―	0.83 (0.67―1.03)	―	―	―
Never	―	―	―	0.92 (0.77―1.11)	―	―	―
Frequency of reading newspaper or magazine
At least once a week	―	―	―	Ref	―	―	―
Less than once a week	―	―	―	1.36 (0.66―2.83)	―	―	―
Never	―	―	―	1.18 (0.62―2.24)	―	―	―
Frequency of watching television
At least once a week	―	―	―	Ref	Ref	Ref	Ref
Less than once a week	―	―	―	1.18 (0.62―2.24)	1.09 (0.82―1.45)	―	―
Never	―	―	―	1.36 (1.03―1.79)^	1.28 (0.99―1.66)	―	―
Influence over household decision making			―	―
Woman has earning autonomy			―	―
By husband/partner alone or someone else	―	―	―	―	Ref	―	―
woman alone or joint decision	―	―			0.85 (0.69―1.04)	―	―
Woman has healthcare autonomy			―	―		―	―
By husband/partner alone or someone else	―	―	―	―	Ref	Ref	Ref
woman alone or joint decision	―	―	―	―	0.79 (0.65―0.96)	0.81 (0.68―0.95)	0.78 (0.66―0.92)
Woman has movement autonomy						―	―
By husband/partner alone or someone else	―	―	―	―	Ref	―	―
woman alone or joint decision	―	―	―	―	1.09 (0.93―1.29)	―	―
Health service related factor
Place of birth
Health facility	―	―	―	―	―	Ref	―
Home	―	―	―	―	―	1.03 (0.72―1.48)	―
Mode of delivery	―	―	―	―	―		―
Non-caeserean				―	―	Ref
Caeserean	―	―	―	―	―	1.17 (0.63―2.17)	―
Delivery assistance
Health professional	―	―	―	―	―	Ref	―
Non-health professional				―	―	1.24 (0.87―1.77)	―
Immediate related factor
Dietary diversity score							―
< 5 foods/inadequate	―	―	―	―	―	―	Ref
≥ 5 foods/adequate	―	―	―	―	―	―	1.42 (1.16―1.75)^
Initiation of breastfeeding	―	―	―	―	―	―
More than 1 hour after birth							Ref
Within 1 hour of birth	―	―	―	―	―	―	1.03 (0.85―1.26)
Duration of breastfeeding	―	―	―	―	―	―	―
up to 12 months	―	―	―	―	―	―	Ref
more than 12 months	―	―	―	―	―	―	0.78 (0.66―0.91)
Full vaccination
No	―	―	―	―	―	―	Ref
Yes	―	―	―	―	―	―	0.80 (0.63―1.02)
Had diarrhea in the last 2 weeks	―	―	―	―	―	―
No							Ref
Yes	―	―	―	―	―	―	1.59 (1.35―1.87)^
Had fever in the last 2 weeks	―	―	―	―	―	―
No	―	―	―	―	―	―	Ref
Yes	―	―	―	―	―	―	1.19 (1.05―1.35)^
Notes: ^, significant variable (s) added to the next model; Model 1- Community level factors (residence type & region); Model 2 -significant variable(s) in
Model 1-plus socioeconomic variables (household wealth status, maternal education, maternal work status, paternal education, number of women in the
household); Model 3 – significant variable(s) in Model 2 plus individual level factor (mother’s age, MBMI, contraceptive use, maternal height, perceived baby
size by their mothers, child sex, & birth order/interval); Model 4 – significant variables in Model 3 plus health knowledge via media exposure (listening to
radio, reading newspaper or magazine and watching television); Model 5 – significant variables in Model 4 plus household influence in decision making
(power over earning, autonomy over healthcare and purchasing decision); Model 6 – significant variables in Model 5 plus health service related factor
(delivery assistant, mode of delivery & place of delivery); Model 7 - & significant variables in 6 plus immediate or direct factor (dietary diversity, early
initiation of breastfeeding, currently breastfeeding, duration of breastfeeding, vaccination, diarrhea in the last two weeks and fever in the last two weeks),
yrs, years; OR (95%CI): Odds ratio with corresponding 95% confidence interval; Ref, reference category;NGZs, three northern geopolitical zones in Nigeria
(northcentral, northeast and northwest).
